# Supplementary material for: Hospital Services to Improve Nutritional Intake and Reduce Food Waste: A Systematic Review
Source: Nutrients. 2023 Jan 7;15(2):310. doi: 10.3390/nu15020310 (PMC9864175; doi:10.3390/nu15020310)
Supplement: Supplementary file 1 [file nutrients-15-00310-s001.zip]

Archive with 1 entries (1 files):
- nutrients-2127724-supplementary.pdf
